# Supplementary material for: Dynamic control of Hsf1 during heat shock by a chaperone switch and phosphorylation
Source: eLife. 2016 Nov 10;5:e18638. doi: 10.7554/eLife.18638 (PMC5127643; doi:10.7554/eLife.18638)
Supplement: Source code 1. — DOI: http://dx.doi.org/10.7554/eLife.18638.025 [file elife-18638-code1.zip]

Archive with 15 entries (14 files):
- Fig1_IPMS.m
- __MACOSX/
- __MACOSX/._Fig1_IPMS.m
- Fig2_YFP_Reporter.m
- __MACOSX/._Fig2_YFP_Reporter.m
- Fig3_Decoy.m
- __MACOSX/._Fig3_Decoy.m
- Hsf1_Phosph.m
- __MACOSX/._Hsf1_Phosph.m
- titration_YFP_FB.m
- __MACOSX/._titration_YFP_FB.m
- titration_YFP_FB_decoy.m
- __MACOSX/._titration_YFP_FB_decoy.m
- titration_YFP_FB_Phosph.m
- __MACOSX/._titration_YFP_FB_Phosph.m
